# Supplementary material for: Selective Inhibition of Aurora Kinase A by AK-01/LY3295668 Attenuates MCC Tumor Growth by Inducing MCC Cell Cycle Arrest and Apoptosis
Source: Cancers (Basel). 2021 Jul 23;13(15):3708. doi: 10.3390/cancers13153708 (PMC8345130; doi:10.3390/cancers13153708)
Supplement: Supplementary file 1 [file cancers-13-03708-s001.zip]

Archive with 1 entries (1 files):
- cancers-1302648-supplementary.pdf
